# Supplementary material for: Middle-Aged and Older Adults’ Beliefs, Ratings, and Preferences for Receiving Multicomponent Lifestyle-Based Brain Health Interventions
Source: Brain Sci. 2026 Jan 2;16(1):69. doi: 10.3390/brainsci16010069 (PMC12839200; doi:10.3390/brainsci16010069)
Supplement: Supplementary file 1 [file brainsci-16-00069-s001.zip]

Archive with 1 entries (1 files):
- brainsci-4049056-supplementary.pdf
